# Supplementary material for: Mechanical Performance of Nonabsorbable Monofilament Suture Materials Tied with Different Suturing Techniques Under Various Knot Configurations: An In Vitro Study
Source: J Funct Biomater. 2025 Nov 22;16(12):428. doi: 10.3390/jfb16120428 (PMC12733649; doi:10.3390/jfb16120428)
Supplement: Supplementary file 1 [file jfb-16-00428-s001.zip]

Archive with 1 entries (1 files):
- jfb-3959885-supplementary.xlsx
