# Supplementary material for: Mechanical Performance of Nonabsorbable Monofilament Suture Materials Tied with Different Suturing Techniques Under Various Knot Configurations: An In Vitro Study
Source: J Funct Biomater. 2025 Nov 22;16(12):428. doi: 10.3390/jfb16120428 (PMC12733649; doi:10.3390/jfb16120428)
Supplement: Supplementary file 1 [file jfb-16-00428-s001.zip › jfb-3959885-supplementary.xlsx]

## Sheet: S1_Failure_KeyContrasts
Block	Material	Technique	Configuration	Time	contrast	estimate	SE	df	t.ratio	p.value	p.display	lower.CL	upper.CL
Materials @ (Technique,Configuration,Time)		HM	A	Baseline	Propilen vs PTFE	11.05	0.788558	324	14.0129	8.95839e-13	<0.001	9.19331	12.9067
Materials @ (Technique,Configuration,Time)		HM	A	Baseline	Propilen vs Reselon	-9.605	0.788558	324	-12.1805	8.96061e-13	<0.001	-11.4617	-7.74831
Materials @ (Technique,Configuration,Time)		HM	A	Baseline	PTFE vs Reselon	-20.655	0.788558	324	-26.1934	8.95839e-13	<0.001	-22.5117	-18.7983
Materials @ (Technique,Configuration,Time)		HM	A	DAY7	Propilen vs PTFE	13.41	0.788558	324	17.0057	8.95839e-13	<0.001	11.5533	15.2667
Materials @ (Technique,Configuration,Time)		HM	A	DAY7	Propilen vs Reselon	-2.5	0.788558	324	-3.17035	0.00473857	0.005	-4.35669	-0.643313
Materials @ (Technique,Configuration,Time)		HM	A	DAY7	PTFE vs Reselon	-15.91	0.788558	324	-20.1761	8.95839e-13	<0.001	-17.7667	-14.0533
Materials @ (Technique,Configuration,Time)		HM	B	Baseline	Propilen vs PTFE	11.17	0.788558	324	14.1651	8.95839e-13	<0.001	9.31331	13.0267
Materials @ (Technique,Configuration,Time)		HM	B	Baseline	Propilen vs Reselon	-5.87	0.788558	324	-7.44397	3.58347e-12	<0.001	-7.72669	-4.01331
Materials @ (Technique,Configuration,Time)		HM	B	Baseline	PTFE vs Reselon	-17.04	0.788558	324	-21.6091	8.95839e-13	<0.001	-18.8967	-15.1833
Materials @ (Technique,Configuration,Time)		HM	B	DAY7	Propilen vs PTFE	18.09	0.788558	324	22.9406	8.95839e-13	<0.001	16.2333	19.9467
Materials @ (Technique,Configuration,Time)		HM	B	DAY7	Propilen vs Reselon	-0.04	0.788558	324	-0.0507255	0.998582	0.999	-1.89669	1.81669
Materials @ (Technique,Configuration,Time)		HM	B	DAY7	PTFE vs Reselon	-18.13	0.788558	324	-22.9913	8.95839e-13	<0.001	-19.9867	-16.2733
Materials @ (Technique,Configuration,Time)		HM	C	Baseline	Propilen vs PTFE	14.58	0.788558	324	18.4895	8.95839e-13	<0.001	12.7233	16.4367
Materials @ (Technique,Configuration,Time)		HM	C	Baseline	Propilen vs Reselon	-7.43	0.788558	324	-9.42227	9.24816e-13	<0.001	-9.28669	-5.57331
Materials @ (Technique,Configuration,Time)		HM	C	Baseline	PTFE vs Reselon	-22.01	0.788558	324	-27.9117	8.95839e-13	<0.001	-23.8667	-20.1533
Materials @ (Technique,Configuration,Time)		HM	C	DAY7	Propilen vs PTFE	13.57	0.788558	324	17.2086	8.95839e-13	<0.001	11.7133	15.4267
Materials @ (Technique,Configuration,Time)		HM	C	DAY7	Propilen vs Reselon	-0.68	0.788558	324	-0.862334	0.664432	0.664	-2.53669	1.17669
Materials @ (Technique,Configuration,Time)		HM	C	DAY7	PTFE vs Reselon	-14.25	0.788558	324	-18.071	8.95839e-13	<0.001	-16.1067	-12.3933
Materials @ (Technique,Configuration,Time)		LG	A	Baseline	Propilen vs PTFE	23.79	0.788558	324	30.169	8.95839e-13	<0.001	21.9333	25.6467
Materials @ (Technique,Configuration,Time)		LG	A	Baseline	Propilen vs Reselon	-11.455	0.788558	324	-14.5265	8.95839e-13	<0.001	-13.3117	-9.59831
Materials @ (Technique,Configuration,Time)		LG	A	Baseline	PTFE vs Reselon	-35.245	0.788558	324	-44.6955	8.95839e-13	<0.001	-37.1017	-33.3883
Materials @ (Technique,Configuration,Time)		LG	A	DAY7	Propilen vs PTFE	22.46	0.788558	324	28.4824	8.95839e-13	<0.001	20.6033	24.3167
Materials @ (Technique,Configuration,Time)		LG	A	DAY7	Propilen vs Reselon	-4.86	0.788558	324	-6.16315	6.34749e-09	<0.001	-6.71669	-3.00331
Materials @ (Technique,Configuration,Time)		LG	A	DAY7	PTFE vs Reselon	-27.32	0.788558	324	-34.6455	8.95839e-13	<0.001	-29.1767	-25.4633
Materials @ (Technique,Configuration,Time)		LG	B	Baseline	Propilen vs PTFE	23.37	0.788558	324	29.6364	8.95839e-13	<0.001	21.5133	25.2267
Materials @ (Technique,Configuration,Time)		LG	B	Baseline	Propilen vs Reselon	-7.41	0.788558	324	-9.3969	9.25149e-13	<0.001	-9.26669	-5.55331
Materials @ (Technique,Configuration,Time)		LG	B	Baseline	PTFE vs Reselon	-30.78	0.788558	324	-39.0333	8.95839e-13	<0.001	-32.6367	-28.9233
Materials @ (Technique,Configuration,Time)		LG	B	DAY7	Propilen vs PTFE	28.36	0.788558	324	35.9644	8.95839e-13	<0.001	26.5033	30.2167
Materials @ (Technique,Configuration,Time)		LG	B	DAY7	Propilen vs Reselon	0.79	0.788558	324	1.00183	0.576231	0.576	-1.06669	2.64669
Materials @ (Technique,Configuration,Time)		LG	B	DAY7	PTFE vs Reselon	-27.57	0.788558	324	-34.9626	8.95839e-13	<0.001	-29.4267	-25.7133
Materials @ (Technique,Configuration,Time)		LG	C	Baseline	Propilen vs PTFE	33.4	0.788558	324	42.3558	8.95839e-13	<0.001	31.5433	35.2567
Materials @ (Technique,Configuration,Time)		LG	C	Baseline	Propilen vs Reselon	-8.21	0.788558	324	-10.4114	9.23372e-13	<0.001	-10.0667	-6.35331
Materials @ (Technique,Configuration,Time)		LG	C	Baseline	PTFE vs Reselon	-41.61	0.788558	324	-52.7672	8.95839e-13	<0.001	-43.4667	-39.7533
Materials @ (Technique,Configuration,Time)		LG	C	DAY7	Propilen vs PTFE	33.22	0.788558	324	42.1275	8.95839e-13	<0.001	31.3633	35.0767
Materials @ (Technique,Configuration,Time)		LG	C	DAY7	Propilen vs Reselon	1.04	0.788558	324	1.31886	0.385688	0.386	-0.816687	2.89669
Materials @ (Technique,Configuration,Time)		LG	C	DAY7	PTFE vs Reselon	-32.18	0.788558	324	-40.8087	8.95839e-13	<0.001	-34.0367	-30.3233
Techniques @ (Material,Configuration,Time)	Propilen		A	Baseline	HM vs LG	-20.39	0.788558	324	-25.8573	9.1669e-81	<0.001	-21.9413	-18.8387
Techniques @ (Material,Configuration,Time)	Propilen		A	DAY7	HM vs LG	-18.11	0.788558	324	-22.966	5.93131e-70	<0.001	-19.6613	-16.5587
Techniques @ (Material,Configuration,Time)	Propilen		B	Baseline	HM vs LG	-19.79	0.788558	324	-25.0965	5.8833e-78	<0.001	-21.3413	-18.2387
Techniques @ (Material,Configuration,Time)	Propilen		B	DAY7	HM vs LG	-15.81	0.788558	324	-20.0493	1.02992e-58	<0.001	-17.3613	-14.2587
Techniques @ (Material,Configuration,Time)	Propilen		C	Baseline	HM vs LG	-21.55	0.788558	324	-27.3284	4.13907e-86	<0.001	-23.1013	-19.9987
Techniques @ (Material,Configuration,Time)	Propilen		C	DAY7	HM vs LG	-20.13	0.788558	324	-25.5276	1.49723e-79	<0.001	-21.6813	-18.5787
Techniques @ (Material,Configuration,Time)	PTFE		A	Baseline	HM vs LG	-7.65	0.788558	324	-9.70126	1.05722e-19	<0.001	-9.20134	-6.09866
Techniques @ (Material,Configuration,Time)	PTFE		A	DAY7	HM vs LG	-9.06	0.788558	324	-11.4893	7.37171e-26	<0.001	-10.6113	-7.50866
Techniques @ (Material,Configuration,Time)	PTFE		B	Baseline	HM vs LG	-7.59	0.788558	324	-9.62517	1.88204e-19	<0.001	-9.14134	-6.03866
Techniques @ (Material,Configuration,Time)	PTFE		B	DAY7	HM vs LG	-5.54	0.788558	324	-7.02549	1.26312e-11	<0.001	-7.09134	-3.98866
Techniques @ (Material,Configuration,Time)	PTFE		C	Baseline	HM vs LG	-2.73	0.788558	324	-3.46202	0.000608073	<0.001	-4.28134	-1.17866
Techniques @ (Material,Configuration,Time)	PTFE		C	DAY7	HM vs LG	-0.48	0.788558	324	-0.608706	0.543146	0.543	-2.03134	1.07134
Techniques @ (Material,Configuration,Time)	Reselon		A	Baseline	HM vs LG	-22.24	0.788558	324	-28.2034	3.09524e-89	<0.001	-23.7913	-20.6887
Techniques @ (Material,Configuration,Time)	Reselon		A	DAY7	HM vs LG	-20.47	0.788558	324	-25.9588	3.89094e-81	<0.001	-22.0213	-18.9187
Techniques @ (Material,Configuration,Time)	Reselon		B	Baseline	HM vs LG	-21.33	0.788558	324	-27.0494	4.18914e-85	<0.001	-22.8813	-19.7787
Techniques @ (Material,Configuration,Time)	Reselon		B	DAY7	HM vs LG	-14.98	0.788558	324	-18.9967	1.32903e-54	<0.001	-16.5313	-13.4287
Techniques @ (Material,Configuration,Time)	Reselon		C	Baseline	HM vs LG	-22.33	0.788558	324	-28.3175	1.21877e-89	<0.001	-23.8813	-20.7787
Techniques @ (Material,Configuration,Time)	Reselon		C	DAY7	HM vs LG	-18.41	0.788558	324	-23.3464	2.13523e-71	<0.001	-19.9613	-16.8587
Configurations @ (Material,Technique,Time)	Propilen	HM		Baseline	A vs B	-0.62	0.788558	324	-0.786246	0.711755	0.712	-2.47669	1.23669
Configurations @ (Material,Technique,Time)	Propilen	HM		Baseline	A vs C	-1.29	0.788558	324	-1.6359	0.23205	0.232	-3.14669	0.566687
Configurations @ (Material,Technique,Time)	Propilen	HM		Baseline	B vs C	-0.67	0.788558	324	-0.849653	0.672389	0.672	-2.52669	1.18669
Configurations @ (Material,Technique,Time)	Propilen	HM		DAY7	A vs B	0.05	0.788558	324	0.0634069	0.997786	0.998	-1.80669	1.90669
Configurations @ (Material,Technique,Time)	Propilen	HM		DAY7	A vs C	2.76	0.788558	324	3.50006	0.00153448	0.002	0.903313	4.61669
Configurations @ (Material,Technique,Time)	Propilen	HM		DAY7	B vs C	2.71	0.788558	324	3.43665	0.00192053	0.002	0.853313	4.56669
Configurations @ (Material,Technique,Time)	Propilen	LG		Baseline	A vs B	-0.02	0.788558	324	-0.0253628	0.999645	1.000	-1.87669	1.83669
Configurations @ (Material,Technique,Time)	Propilen	LG		Baseline	A vs C	-2.45	0.788558	324	-3.10694	0.00581984	0.006	-4.30669	-0.593313
Configurations @ (Material,Technique,Time)	Propilen	LG		Baseline	B vs C	-2.43	0.788558	324	-3.08158	0.00631201	0.006	-4.28669	-0.573313
Configurations @ (Material,Technique,Time)	Propilen	LG		DAY7	A vs B	2.35	0.788558	324	2.98012	0.00868188	0.009	0.493313	4.20669
Configurations @ (Material,Technique,Time)	Propilen	LG		DAY7	A vs C	0.74	0.788558	324	0.938422	0.616375	0.616	-1.11669	2.59669
Configurations @ (Material,Technique,Time)	Propilen	LG		DAY7	B vs C	-1.61	0.788558	324	-2.0417	0.104003	0.104	-3.46669	0.246687
Configurations @ (Material,Technique,Time)	PTFE	HM		Baseline	A vs B	-0.5	0.788558	324	-0.634069	0.801461	0.801	-2.35669	1.35669
Configurations @ (Material,Technique,Time)	PTFE	HM		Baseline	A vs C	2.24	0.788558	324	2.84063	0.0132489	0.013	0.383313	4.09669
Configurations @ (Material,Technique,Time)	PTFE	HM		Baseline	B vs C	2.74	0.788558	324	3.4747	0.00167931	0.002	0.883313	4.59669
Configurations @ (Material,Technique,Time)	PTFE	HM		DAY7	A vs B	4.73	0.788558	324	5.99829	1.59677e-08	<0.001	2.87331	6.58669
Configurations @ (Material,Technique,Time)	PTFE	HM		DAY7	A vs C	2.92	0.788558	324	3.70296	0.000730698	<0.001	1.06331	4.77669
Configurations @ (Material,Technique,Time)	PTFE	HM		DAY7	B vs C	-1.81	0.788558	324	-2.29533	0.0578642	0.058	-3.66669	0.0466871
Configurations @ (Material,Technique,Time)	PTFE	LG		Baseline	A vs B	-0.44	0.788558	324	-0.557981	0.842444	0.842	-2.29669	1.41669
Configurations @ (Material,Technique,Time)	PTFE	LG		Baseline	A vs C	7.16	0.788558	324	9.07987	9.23928e-13	<0.001	5.30331	9.01669
Configurations @ (Material,Technique,Time)	PTFE	LG		Baseline	B vs C	7.6	0.788558	324	9.63785	9.24483e-13	<0.001	5.74331	9.45669
Configurations @ (Material,Technique,Time)	PTFE	LG		DAY7	A vs B	8.25	0.788558	324	10.4621	9.23372e-13	<0.001	6.39331	10.1067
Configurations @ (Material,Technique,Time)	PTFE	LG		DAY7	A vs C	11.5	0.788558	324	14.5836	8.95839e-13	<0.001	9.64331	13.3567
Configurations @ (Material,Technique,Time)	PTFE	LG		DAY7	B vs C	3.25	0.788558	324	4.12145	0.000141378	<0.001	1.39331	5.10669
Configurations @ (Material,Technique,Time)	Reselon	HM		Baseline	A vs B	3.115	0.788558	324	3.95025	0.000281863	<0.001	1.25831	4.97169
Configurations @ (Material,Technique,Time)	Reselon	HM		Baseline	A vs C	0.885	0.788558	324	1.1223	0.501008	0.501	-0.971687	2.74169
Configurations @ (Material,Technique,Time)	Reselon	HM		Baseline	B vs C	-2.23	0.788558	324	-2.82795	0.0137554	0.014	-4.08669	-0.373313
Configurations @ (Material,Technique,Time)	Reselon	HM		DAY7	A vs B	2.51	0.788558	324	3.18303	0.00454572	0.005	0.653313	4.36669
Configurations @ (Material,Technique,Time)	Reselon	HM		DAY7	A vs C	4.58	0.788558	324	5.80807	4.52193e-08	<0.001	2.72331	6.43669
Configurations @ (Material,Technique,Time)	Reselon	HM		DAY7	B vs C	2.07	0.788558	324	2.62505	0.024557	0.025	0.213313	3.92669
Configurations @ (Material,Technique,Time)	Reselon	LG		Baseline	A vs B	4.025	0.788558	324	5.10426	1.69552e-06	<0.001	2.16831	5.88169
Configurations @ (Material,Technique,Time)	Reselon	LG		Baseline	A vs C	0.795	0.788558	324	1.00817	0.572227	0.572	-1.06169	2.65169
Configurations @ (Material,Technique,Time)	Reselon	LG		Baseline	B vs C	-3.23	0.788558	324	-4.09609	0.000156838	<0.001	-5.08669	-1.37331
Configurations @ (Material,Technique,Time)	Reselon	LG		DAY7	A vs B	8	0.788558	324	10.1451	9.23372e-13	<0.001	6.14331	9.85669
Configurations @ (Material,Technique,Time)	Reselon	LG		DAY7	A vs C	6.64	0.788558	324	8.42044	9.28702e-13	<0.001	4.78331	8.49669
Configurations @ (Material,Technique,Time)	Reselon	LG		DAY7	B vs C	-1.36	0.788558	324	-1.72467	0.197525	0.198	-3.21669	0.496687
Time @ (Material,Technique,Configuration)	Propilen	HM	A		Baseline vs DAY7	-4.36	0.788558	324	-5.52908	6.63474e-08	<0.001	-5.91134	-2.80866
Time @ (Material,Technique,Configuration)	Propilen	HM	B		Baseline vs DAY7	-3.69	0.788558	324	-4.67943	4.23294e-06	<0.001	-5.24134	-2.13866
Time @ (Material,Technique,Configuration)	Propilen	HM	C		Baseline vs DAY7	-0.31	0.788558	324	-0.393123	0.694487	0.694	-1.86134	1.24134
Time @ (Material,Technique,Configuration)	Propilen	LG	A		Baseline vs DAY7	-2.08	0.788558	324	-2.63773	0.00874901	0.009	-3.63134	-0.52866
Time @ (Material,Technique,Configuration)	Propilen	LG	B		Baseline vs DAY7	0.29	0.788558	324	0.36776	0.713292	0.713	-1.26134	1.84134
Time @ (Material,Technique,Configuration)	Propilen	LG	C		Baseline vs DAY7	1.11	0.788558	324	1.40763	0.160198	0.160	-0.44134	2.66134
Time @ (Material,Technique,Configuration)	PTFE	HM	A		Baseline vs DAY7	-2	0.788558	324	-2.53628	0.011673	0.012	-3.55134	-0.44866
Time @ (Material,Technique,Configuration)	PTFE	HM	B		Baseline vs DAY7	3.23	0.788558	324	4.09609	5.31354e-05	<0.001	1.67866	4.78134
Time @ (Material,Technique,Configuration)	PTFE	HM	C		Baseline vs DAY7	-1.32	0.788558	324	-1.67394	0.095107	0.095	-2.87134	0.23134
Time @ (Material,Technique,Configuration)	PTFE	LG	A		Baseline vs DAY7	-3.41	0.788558	324	-4.32435	2.03916e-05	<0.001	-4.96134	-1.85866
Time @ (Material,Technique,Configuration)	PTFE	LG	B		Baseline vs DAY7	5.28	0.788558	324	6.69577	9.47559e-11	<0.001	3.72866	6.83134
Time @ (Material,Technique,Configuration)	PTFE	LG	C		Baseline vs DAY7	0.93	0.788558	324	1.17937	0.239117	0.239	-0.62134	2.48134
Time @ (Material,Technique,Configuration)	Reselon	HM	A		Baseline vs DAY7	2.745	0.788558	324	3.48104	0.000567936	<0.001	1.19366	4.29634
Time @ (Material,Technique,Configuration)	Reselon	HM	B		Baseline vs DAY7	2.14	0.788558	324	2.71382	0.00700717	0.007	0.58866	3.69134
Time @ (Material,Technique,Configuration)	Reselon	HM	C		Baseline vs DAY7	6.44	0.788558	324	8.16681	7.14811e-15	<0.001	4.88866	7.99134
Time @ (Material,Technique,Configuration)	Reselon	LG	A		Baseline vs DAY7	4.515	0.788558	324	5.72564	2.35089e-08	<0.001	2.96366	6.06634
Time @ (Material,Technique,Configuration)	Reselon	LG	B		Baseline vs DAY7	8.49	0.788558	324	10.7665	2.59698e-23	<0.001	6.93866	10.0413
Time @ (Material,Technique,Configuration)	Reselon	LG	C		Baseline vs DAY7	10.36	0.788558	324	13.1379	6.72796e-32	<0.001	8.80866	11.9113

## Sheet: S2_Elongation_KeyContrasts
Block	Material	Technique	Configuration	Time	contrast	estimate	SE	df	t.ratio	p.value	p.display	lower.CL	upper.CL
Materials @ (Technique,Configuration,Time)		HM	A	Baseline	Propilen vs PTFE	2835.4	194.409	324	14.5847	8.95839e-13	<0.001	2377.66	3293.14
Materials @ (Technique,Configuration,Time)		HM	A	Baseline	Propilen vs Reselon	-3689.4	194.409	324	-18.9776	8.95839e-13	<0.001	-4147.14	-3231.66
Materials @ (Technique,Configuration,Time)		HM	A	Baseline	PTFE vs Reselon	-6524.8	194.409	324	-33.5623	8.95839e-13	<0.001	-6982.54	-6067.06
Materials @ (Technique,Configuration,Time)		HM	A	DAY7	Propilen vs PTFE	1624.6	194.409	324	8.35662	9.32365e-13	<0.001	1166.86	2082.34
Materials @ (Technique,Configuration,Time)		HM	A	DAY7	Propilen vs Reselon	-3472.5	194.409	324	-17.8619	8.95839e-13	<0.001	-3930.24	-3014.76
Materials @ (Technique,Configuration,Time)		HM	A	DAY7	PTFE vs Reselon	-5097.1	194.409	324	-26.2185	8.95839e-13	<0.001	-5554.84	-4639.36
Materials @ (Technique,Configuration,Time)		HM	B	Baseline	Propilen vs PTFE	1875.2	194.409	324	9.64566	9.24261e-13	<0.001	1417.46	2332.94
Materials @ (Technique,Configuration,Time)		HM	B	Baseline	Propilen vs Reselon	-3624.1	194.409	324	-18.6417	8.95839e-13	<0.001	-4081.84	-3166.36
Materials @ (Technique,Configuration,Time)		HM	B	Baseline	PTFE vs Reselon	-5499.3	194.409	324	-28.2873	8.95839e-13	<0.001	-5957.04	-5041.56
Materials @ (Technique,Configuration,Time)		HM	B	DAY7	Propilen vs PTFE	3075.5	194.409	324	15.8198	8.95839e-13	<0.001	2617.76	3533.24
Materials @ (Technique,Configuration,Time)		HM	B	DAY7	Propilen vs Reselon	-4264.3	194.409	324	-21.9347	8.95839e-13	<0.001	-4722.04	-3806.56
Materials @ (Technique,Configuration,Time)		HM	B	DAY7	PTFE vs Reselon	-7339.8	194.409	324	-37.7545	8.95839e-13	<0.001	-7797.54	-6882.06
Materials @ (Technique,Configuration,Time)		HM	C	Baseline	Propilen vs PTFE	2985.1	194.409	324	15.3548	8.95839e-13	<0.001	2527.36	3442.84
Materials @ (Technique,Configuration,Time)		HM	C	Baseline	Propilen vs Reselon	-3791	194.409	324	-19.5002	8.95839e-13	<0.001	-4248.74	-3333.26
Materials @ (Technique,Configuration,Time)		HM	C	Baseline	PTFE vs Reselon	-6776.1	194.409	324	-34.8549	8.95839e-13	<0.001	-7233.84	-6318.36
Materials @ (Technique,Configuration,Time)		HM	C	DAY7	Propilen vs PTFE	3501.5	194.409	324	18.011	8.95839e-13	<0.001	3043.76	3959.24
Materials @ (Technique,Configuration,Time)		HM	C	DAY7	Propilen vs Reselon	-2715.9	194.409	324	-13.9701	8.95839e-13	<0.001	-3173.64	-2258.16
Materials @ (Technique,Configuration,Time)		HM	C	DAY7	PTFE vs Reselon	-6217.4	194.409	324	-31.9811	8.95839e-13	<0.001	-6675.14	-5759.66
Materials @ (Technique,Configuration,Time)		LG	A	Baseline	Propilen vs PTFE	396.7	194.409	324	2.04055	0.104266	0.104	-61.0421	854.442
Materials @ (Technique,Configuration,Time)		LG	A	Baseline	Propilen vs Reselon	-1549.8	194.409	324	-7.97187	1.00875e-12	<0.001	-2007.54	-1092.06
Materials @ (Technique,Configuration,Time)		LG	A	Baseline	PTFE vs Reselon	-1946.5	194.409	324	-10.0124	9.24705e-13	<0.001	-2404.24	-1488.76
Materials @ (Technique,Configuration,Time)		LG	A	DAY7	Propilen vs PTFE	1538.9	194.409	324	7.9158	1.04394e-12	<0.001	1081.16	1996.64
Materials @ (Technique,Configuration,Time)		LG	A	DAY7	Propilen vs Reselon	-2787.4	194.409	324	-14.3378	8.95839e-13	<0.001	-3245.14	-2329.66
Materials @ (Technique,Configuration,Time)		LG	A	DAY7	PTFE vs Reselon	-4326.3	194.409	324	-22.2536	8.95839e-13	<0.001	-4784.04	-3868.56
Materials @ (Technique,Configuration,Time)		LG	B	Baseline	Propilen vs PTFE	598.9	194.409	324	3.08062	0.00633119	0.006	141.158	1056.64
Materials @ (Technique,Configuration,Time)		LG	B	Baseline	Propilen vs Reselon	-1549.6	194.409	324	-7.97084	1.00953e-12	<0.001	-2007.34	-1091.86
Materials @ (Technique,Configuration,Time)		LG	B	Baseline	PTFE vs Reselon	-2148.5	194.409	324	-11.0515	9.12048e-13	<0.001	-2606.24	-1690.76
Materials @ (Technique,Configuration,Time)		LG	B	DAY7	Propilen vs PTFE	1895	194.409	324	9.74751	9.25704e-13	<0.001	1437.26	2352.74
Materials @ (Technique,Configuration,Time)		LG	B	DAY7	Propilen vs Reselon	-1723.8	194.409	324	-8.86689	9.22706e-13	<0.001	-2181.54	-1266.06
Materials @ (Technique,Configuration,Time)		LG	B	DAY7	PTFE vs Reselon	-3618.8	194.409	324	-18.6144	8.95839e-13	<0.001	-4076.54	-3161.06
Materials @ (Technique,Configuration,Time)		LG	C	Baseline	Propilen vs PTFE	1889.6	194.409	324	9.71973	9.22706e-13	<0.001	1431.86	2347.34
Materials @ (Technique,Configuration,Time)		LG	C	Baseline	Propilen vs Reselon	-1693.8	194.409	324	-8.71258	9.24039e-13	<0.001	-2151.54	-1236.06
Materials @ (Technique,Configuration,Time)		LG	C	Baseline	PTFE vs Reselon	-3583.4	194.409	324	-18.4323	8.95839e-13	<0.001	-4041.14	-3125.66
Materials @ (Technique,Configuration,Time)		LG	C	DAY7	Propilen vs PTFE	2473.3	194.409	324	12.7222	8.95839e-13	<0.001	2015.56	2931.04
Materials @ (Technique,Configuration,Time)		LG	C	DAY7	Propilen vs Reselon	-1636	194.409	324	-8.41526	9.29146e-13	<0.001	-2093.74	-1178.26
Materials @ (Technique,Configuration,Time)		LG	C	DAY7	PTFE vs Reselon	-4109.3	194.409	324	-21.1374	8.95839e-13	<0.001	-4567.04	-3651.56
Techniques @ (Material,Configuration,Time)	Propilen		A	Baseline	HM vs LG	1651.6	194.409	324	8.49551	7.26317e-16	<0.001	1269.14	2034.06
Techniques @ (Material,Configuration,Time)	Propilen		A	DAY7	HM vs LG	1797.7	194.409	324	9.24702	3.18752e-18	<0.001	1415.24	2180.16
Techniques @ (Material,Configuration,Time)	Propilen		B	Baseline	HM vs LG	1286.1	194.409	324	6.61545	1.53197e-10	<0.001	903.637	1668.56
Techniques @ (Material,Configuration,Time)	Propilen		B	DAY7	HM vs LG	1381	194.409	324	7.10359	7.75894e-12	<0.001	998.537	1763.46
Techniques @ (Material,Configuration,Time)	Propilen		C	Baseline	HM vs LG	642.4	194.409	324	3.30438	0.00105843	0.001	259.937	1024.86
Techniques @ (Material,Configuration,Time)	Propilen		C	DAY7	HM vs LG	1574.7	194.409	324	8.09995	1.13027e-14	<0.001	1192.24	1957.16
Techniques @ (Material,Configuration,Time)	PTFE		A	Baseline	HM vs LG	-787.1	194.409	324	-4.04869	6.44854e-05	<0.001	-1169.56	-404.637
Techniques @ (Material,Configuration,Time)	PTFE		A	DAY7	HM vs LG	1712	194.409	324	8.80619	7.95529e-17	<0.001	1329.54	2094.46
Techniques @ (Material,Configuration,Time)	PTFE		B	Baseline	HM vs LG	9.8	194.409	324	0.0504093	0.959827	0.960	-372.663	392.263
Techniques @ (Material,Configuration,Time)	PTFE		B	DAY7	HM vs LG	200.5	194.409	324	1.03133	0.303154	0.303	-181.963	582.963
Techniques @ (Material,Configuration,Time)	PTFE		C	Baseline	HM vs LG	-453.1	194.409	324	-2.33066	0.0203848	0.020	-835.563	-70.6374
Techniques @ (Material,Configuration,Time)	PTFE		C	DAY7	HM vs LG	546.5	194.409	324	2.81109	0.005238	0.005	164.037	928.963
Techniques @ (Material,Configuration,Time)	Reselon		A	Baseline	HM vs LG	3791.2	194.409	324	19.5012	1.41555e-56	<0.001	3408.74	4173.66
Techniques @ (Material,Configuration,Time)	Reselon		A	DAY7	HM vs LG	2482.8	194.409	324	12.771	1.56874e-30	<0.001	2100.34	2865.26
Techniques @ (Material,Configuration,Time)	Reselon		B	Baseline	HM vs LG	3360.6	194.409	324	17.2863	6.70646e-48	<0.001	2978.14	3743.06
Techniques @ (Material,Configuration,Time)	Reselon		B	DAY7	HM vs LG	3921.5	194.409	324	20.1714	3.44403e-59	<0.001	3539.04	4303.96
Techniques @ (Material,Configuration,Time)	Reselon		C	Baseline	HM vs LG	2739.6	194.409	324	14.092	1.66479e-35	<0.001	2357.14	3122.06
Techniques @ (Material,Configuration,Time)	Reselon		C	DAY7	HM vs LG	2654.6	194.409	324	13.6547	7.62673e-34	<0.001	2272.14	3037.06
Configurations @ (Material,Technique,Time)	Propilen	HM		Baseline	A vs B	397.5	194.409	324	2.04466	0.103333	0.103	-60.2421	855.242
Configurations @ (Material,Technique,Time)	Propilen	HM		Baseline	A vs C	422.6	194.409	324	2.17377	0.0772565	0.077	-35.1421	880.342
Configurations @ (Material,Technique,Time)	Propilen	HM		Baseline	B vs C	25.1	194.409	324	0.129109	0.990852	0.991	-432.642	482.842
Configurations @ (Material,Technique,Time)	Propilen	HM		DAY7	A vs B	198.2	194.409	324	1.0195	0.565079	0.565	-259.542	655.942
Configurations @ (Material,Technique,Time)	Propilen	HM		DAY7	A vs C	-505.6	194.409	324	-2.60071	0.0262554	0.026	-963.342	-47.8579
Configurations @ (Material,Technique,Time)	Propilen	HM		DAY7	B vs C	-703.8	194.409	324	-3.62021	0.000993234	<0.001	-1161.54	-246.058
Configurations @ (Material,Technique,Time)	Propilen	LG		Baseline	A vs B	32	194.409	324	0.164602	0.985175	0.985	-425.742	489.742
Configurations @ (Material,Technique,Time)	Propilen	LG		Baseline	A vs C	-586.6	194.409	324	-3.01736	0.00773192	0.008	-1044.34	-128.858
Configurations @ (Material,Technique,Time)	Propilen	LG		Baseline	B vs C	-618.6	194.409	324	-3.18196	0.0045617	0.005	-1076.34	-160.858
Configurations @ (Material,Technique,Time)	Propilen	LG		DAY7	A vs B	-218.5	194.409	324	-1.12392	0.500014	0.500	-676.242	239.242
Configurations @ (Material,Technique,Time)	Propilen	LG		DAY7	A vs C	-728.6	194.409	324	-3.74778	0.000617258	<0.001	-1186.34	-270.858
Configurations @ (Material,Technique,Time)	Propilen	LG		DAY7	B vs C	-510.1	194.409	324	-2.62385	0.0246378	0.025	-967.842	-52.3579
Configurations @ (Material,Technique,Time)	PTFE	HM		Baseline	A vs B	-562.7	194.409	324	-2.89442	0.0112807	0.011	-1020.44	-104.958
Configurations @ (Material,Technique,Time)	PTFE	HM		Baseline	A vs C	572.3	194.409	324	2.9438	0.00970905	0.010	114.558	1030.04
Configurations @ (Material,Technique,Time)	PTFE	HM		Baseline	B vs C	1135	194.409	324	5.83822	3.84077e-08	<0.001	677.258	1592.74
Configurations @ (Material,Technique,Time)	PTFE	HM		DAY7	A vs B	1649.1	194.409	324	8.48265	9.27591e-13	<0.001	1191.36	2106.84
Configurations @ (Material,Technique,Time)	PTFE	HM		DAY7	A vs C	1371.3	194.409	324	7.0537	3.27053e-11	<0.001	913.558	1829.04
Configurations @ (Material,Technique,Time)	PTFE	HM		DAY7	B vs C	-277.8	194.409	324	-1.42895	0.327206	0.327	-735.542	179.942
Configurations @ (Material,Technique,Time)	PTFE	LG		Baseline	A vs B	234.2	194.409	324	1.20468	0.451244	0.451	-223.542	691.942
Configurations @ (Material,Technique,Time)	PTFE	LG		Baseline	A vs C	906.3	194.409	324	4.66183	1.36617e-05	<0.001	448.558	1364.04
Configurations @ (Material,Technique,Time)	PTFE	LG		Baseline	B vs C	672.1	194.409	324	3.45715	0.00178685	0.002	214.358	1129.84
Configurations @ (Material,Technique,Time)	PTFE	LG		DAY7	A vs B	137.6	194.409	324	0.707787	0.759064	0.759	-320.142	595.342
Configurations @ (Material,Technique,Time)	PTFE	LG		DAY7	A vs C	205.8	194.409	324	1.05859	0.540524	0.541	-251.942	663.542
Configurations @ (Material,Technique,Time)	PTFE	LG		DAY7	B vs C	68.2	194.409	324	0.350807	0.934431	0.934	-389.542	525.942
Configurations @ (Material,Technique,Time)	Reselon	HM		Baseline	A vs B	462.8	194.409	324	2.38055	0.0468402	0.047	5.05792	920.542
Configurations @ (Material,Technique,Time)	Reselon	HM		Baseline	A vs C	321	194.409	324	1.65116	0.225843	0.226	-136.742	778.742
Configurations @ (Material,Technique,Time)	Reselon	HM		Baseline	B vs C	-141.8	194.409	324	-0.729391	0.746231	0.746	-599.542	315.942
Configurations @ (Material,Technique,Time)	Reselon	HM		DAY7	A vs B	-593.6	194.409	324	-3.05336	0.00690374	0.007	-1051.34	-135.858
Configurations @ (Material,Technique,Time)	Reselon	HM		DAY7	A vs C	251	194.409	324	1.29109	0.401208	0.401	-206.742	708.742
Configurations @ (Material,Technique,Time)	Reselon	HM		DAY7	B vs C	844.6	194.409	324	4.34446	5.54759e-05	<0.001	386.858	1302.34
Configurations @ (Material,Technique,Time)	Reselon	LG		Baseline	A vs B	32.2	194.409	324	0.16563	0.984991	0.985	-425.542	489.942
Configurations @ (Material,Technique,Time)	Reselon	LG		Baseline	A vs C	-730.6	194.409	324	-3.75806	0.000593661	<0.001	-1188.34	-272.858
Configurations @ (Material,Technique,Time)	Reselon	LG		Baseline	B vs C	-762.8	194.409	324	-3.92369	0.000313009	<0.001	-1220.54	-305.058
Configurations @ (Material,Technique,Time)	Reselon	LG		DAY7	A vs B	845.1	194.409	324	4.34703	5.48674e-05	<0.001	387.358	1302.84
Configurations @ (Material,Technique,Time)	Reselon	LG		DAY7	A vs C	422.8	194.409	324	2.1748	0.0770725	0.077	-34.9421	880.542
Configurations @ (Material,Technique,Time)	Reselon	LG		DAY7	B vs C	-422.3	194.409	324	-2.17223	0.0775332	0.078	-880.042	35.4421
Time @ (Material,Technique,Configuration)	Propilen	HM	A		Baseline vs DAY7	441.2	194.409	324	2.26945	0.0238981	0.024	58.7374	823.663
Time @ (Material,Technique,Configuration)	Propilen	HM	B		Baseline vs DAY7	241.9	194.409	324	1.24429	0.214294	0.214	-140.563	624.363
Time @ (Material,Technique,Configuration)	Propilen	HM	C		Baseline vs DAY7	-487	194.409	324	-2.50503	0.0127345	0.013	-869.463	-104.537
Time @ (Material,Technique,Configuration)	Propilen	LG	A		Baseline vs DAY7	587.3	194.409	324	3.02096	0.00272031	0.003	204.837	969.763
Time @ (Material,Technique,Configuration)	Propilen	LG	B		Baseline vs DAY7	336.8	194.409	324	1.73243	0.0841481	0.084	-45.6626	719.263
Time @ (Material,Technique,Configuration)	Propilen	LG	C		Baseline vs DAY7	445.3	194.409	324	2.29054	0.0226322	0.023	62.8374	827.763
Time @ (Material,Technique,Configuration)	PTFE	HM	A		Baseline vs DAY7	-769.6	194.409	324	-3.95867	9.26739e-05	<0.001	-1152.06	-387.137
Time @ (Material,Technique,Configuration)	PTFE	HM	B		Baseline vs DAY7	1442.2	194.409	324	7.41839	1.04842e-12	<0.001	1059.74	1824.66
Time @ (Material,Technique,Configuration)	PTFE	HM	C		Baseline vs DAY7	29.4	194.409	324	0.151228	0.87989	0.880	-353.063	411.863
Time @ (Material,Technique,Configuration)	PTFE	LG	A		Baseline vs DAY7	1729.5	194.409	324	8.89621	4.15487e-17	<0.001	1347.04	2111.96
Time @ (Material,Technique,Configuration)	PTFE	LG	B		Baseline vs DAY7	1632.9	194.409	324	8.39932	1.4264e-15	<0.001	1250.44	2015.36
Time @ (Material,Technique,Configuration)	PTFE	LG	C		Baseline vs DAY7	1029	194.409	324	5.29297	2.223e-07	<0.001	646.537	1411.46
Time @ (Material,Technique,Configuration)	Reselon	HM	A		Baseline vs DAY7	658.1	194.409	324	3.38514	0.000798871	<0.001	275.637	1040.56
Time @ (Material,Technique,Configuration)	Reselon	HM	B		Baseline vs DAY7	-398.3	194.409	324	-2.04878	0.0412892	0.041	-780.763	-15.8374
Time @ (Material,Technique,Configuration)	Reselon	HM	C		Baseline vs DAY7	588.1	194.409	324	3.02507	0.00268459	0.003	205.637	970.563
Time @ (Material,Technique,Configuration)	Reselon	LG	A		Baseline vs DAY7	-650.3	194.409	324	-3.34502	0.000919342	<0.001	-1032.76	-267.837
Time @ (Material,Technique,Configuration)	Reselon	LG	B		Baseline vs DAY7	162.6	194.409	324	0.836383	0.403556	0.404	-219.863	545.063
Time @ (Material,Technique,Configuration)	Reselon	LG	C		Baseline vs DAY7	503.1	194.409	324	2.58785	0.0100926	0.010	120.637	885.563
